# Supplementary material for: Effectiveness of Advanced Practice Nursing Interventions on Diabetic Patients: A Systematic Review
Source: Healthcare (Basel). 2025 Mar 26;13(7):738. doi: 10.3390/healthcare13070738 (PMC11989214; doi:10.3390/healthcare13070738)
Supplement: Supplementary file 1 [file healthcare-13-00738-s001.zip]

Archive with 1 entries (1 files):
- healthcare-3486896-supplementary.pdf
